# Supplementary material for: DEFECTIVE EMBRYO AND MERISTEMS1 (DEM1) Is Essential for Cell Proliferation and Cell Differentiation in Tomato
Source: Plants (Basel). 2022 Sep 28;11(19):2545. doi: 10.3390/plants11192545 (PMC9573268; doi:10.3390/plants11192545)
Supplement: Supplementary file 1 [file plants-11-02545-s001.zip]

Archive with 1 entries (1 files):
- plants-1932510-supplementary.pdf
